# Supplementary material for: Qualitative and quantitative evaluation of hand hygiene knowledge, attitudes, and practices among healthcare workers in Quetzaltenango, Guatemala in the COVID-19 context
Source: PLOS Glob Public Health. 2025 May 14;5(5):e0004546. doi: 10.1371/journal.pgph.0004546 (PMC12077707; doi:10.1371/journal.pgph.0004546)
Supplement: S1 Data — (XLS) [file pgph.0004546.s002.xls]

## Sheet: Sheet1
g_date	g_occupation_other	k_education_time_other	k_transmission_other	k_germs_other	k_actions_patient_1	k_actions_patient_2	k_actions_patient_3	k_actions_patient_4	k_actions_patient_5	k_actions_patient_88	k_actions_patient_99	k_actions_patient_other	k_actions_personnel_1	k_actions_personnel_2	k_actions_personnel_3	k_actions_personnel_4	k_actions_personnel_5	k_actions_personnel_88	k_actions_personnel_99	k_actions_personnel_other	k_afirmations_1	k_afirmations_2	k_afirmations_3	k_afirmations_4	k_afirmations_5	k_afirmations_88	k_afirmations_99	k_afirmations_other	k_seconds_ABHR_other	k_seconds_water_other	a_improve_how_text	a_importance_supervisor	a_importance_coworkers	a_importance_patients	a_effort	p_change_ABHR_how_text	p_change_water_how_text	p_nopractice_1	p_nopractice_2	p_nopractice_3	p_nopractice_4	p_nopractice_5	p_nopractice_6	p_nopractice_7	p_nopractice_8	p_nopractice_9	p_nopractice_10	p_nopractice_88	p_nopractice_11
2021-10-12					Sí	Sí	Sí	Sí	Sí	No	No		Sí	Sí	Sí	Sí	Sí	No	No		Sí	No	No	No	Sí	No	No				Aplicando la técnica de lavado de manos correcta y en los momentos adecuados	5	5	1	1			No	Sí	Sí	No	No	No	No	No	No	No	No	No
2021-09-10					Sí	Sí	Sí	Sí	Sí	No	No		Sí	Sí	Sí	Sí	Sí	No	No		Sí	Sí	No	No	No	No	No				El uso de gel, en diferentes clínicas	4	4	4	1			No	No	No	No	No	No	No	No	No	No	No	Sí
2021-09-10					Sí	Sí	Sí	Sí	Sí	No	No		Sí	Sí	Sí	Sí	Sí	No	No		No	No	No	Sí	No	No	No				Contando siempre con el insumo para realizarse la higiene de manos	5	5	5	1	Lavado de manos con cepillo quirurgico	El uso de cepillo quirurgico
2021-09-16					Sí	Sí	Sí	Sí	Sí	No	No		Sí	Sí	Sí	Sí	Sí	No	No		Sí	Sí	No	Sí	Sí	No	No					4	4	4	4			No	Sí	No	No	No	Sí	No	No	No	No	No	Sí
2021-09-21					Sí	Sí	Sí	Sí	Sí	No	No		Sí	Sí	Sí	Sí	Sí	No	No		Sí	Sí	No	No	Sí	No	No				Abastecer de insumo necesario para el respectivo lavado de manos	4		3	2			No	No	No	No	No	No	No	No	No	No	No	Sí
2021-09-22					Sí	Sí	No	Sí	No	No	No		Sí	Sí	Sí	Sí	Sí	No	No		Sí	No	No	No	Sí	No	No					5	5	4	1	Lavado con agua y jabon		No	Sí	Sí	No	No	No	No	No	No	No	No	No
2021-09-22					Sí	Sí	Sí	Sí	Sí	No	No		Sí	Sí	No	No	Sí	No	No		No	No	No	Sí	Sí	No	No				Charlas Sobre el lavado de manos y la desinfección con alcohol	5	5	5	5			No	Sí	Sí	No	No	No	No	No	No	No	No	Sí
2021-09-22					Sí	Sí	Sí	Sí	No	No	No		Sí	Sí	Sí	Sí	No	No	No		Sí	Sí	No	Sí	No	No	No				Lavar correctamente las manos a cada ratos	5	5	5	5			No	Sí	Sí	No	No	No	No	No	No	No	No	No
2021-09-23					Sí	Sí	No	Sí	No	No	No		Sí	No	Sí	Sí	No	No	No		Sí	No	Sí	Sí	No	No	No				Teniendo presente la aplicación de Gel	5	5	4	3			No	No	No	No	No	No	No	No	No	No	No	Sí
2021-09-23					Sí	Sí	Sí	Sí	Sí	No	No		Sí	Sí	Sí	Sí	Sí	No	No		No	No	No	Sí	No	No	No				Realizando el lavado de manos	4	2	1	5			No	Sí	No	No	No	Sí	No	No	No	No	No	Sí
2021-09-23					Sí	No	No	No	No	No	No		Sí	Sí	Sí	Sí	No	No	No		Sí	Sí	No	No	Sí	No	No					4	4	4	2			No	Sí	Sí	Sí	No	Sí	Sí	No	No	Sí	No	Sí
2021-09-24					Sí	No	No	No	No	No	No		No	No	No	Sí	No	No	No		Sí	No	No	No	No	No	No				Capacitaciones	5	5	5	5			No	No	Sí	Sí	Sí	No	No	No	No	No	No	No
2021-09-24					Sí	Sí	Sí	Sí	Sí	No	No		Sí	Sí	Sí	Sí	Sí	No	No		Sí	Sí	No	Sí	Sí	No	No				Actualizandome en cuanta a los productos y técnicas de higiene	1	3	2	2		El tiempo en que se lavan las manos para determinado procedimientos	No	Sí	No	No	No	No	No	No	No	No	No	No
2021-09-25					Sí	No	No	Sí	No	No	No		No	No	Sí	Sí	No	No	No		Sí	No	No	No	Sí	No	No				Un lavémonos y gel	5	3	2	2	Como si fuera lavado de manos	Pasos de la OMS	No	Sí	No	Sí	Sí	No	No	No	No	No	No	No
2021-09-27			Todas son foco de contaminacion		Sí	Sí	Sí	Sí	Sí	No	No		Sí	Sí	Sí	Sí	Sí	No	No		No	No	No	Sí	No	No	No				Siendo conciente conmigo y con la comunidad	5	5	5	1	Si es invasivo	Si es estéril	No	No	No	No	No	No	No	No	No	No	No	Sí
2021-09-27					Sí	Sí	No	Sí	Sí	No	No		No	Sí	No	Sí	No	No	No		No	No	No	Sí	No	No	No				Cumplir con el tiempo recomendado para el lavado de manos	5	5	1	1	Lavado de manos con agua y jabón		No	Sí	Sí	No	No	No	No	No	No	No	No	Sí
2021-09-27		Nunca			Sí	No	No	No	No	No	No		Sí	No	No	No	No	No	No		No	No	No	Sí	No	No	No				Acarrear agua potable	1	2	1	5			No	Sí	Sí	No	No	No	No	No	No	No	No	No
2021-09-27					Sí	No	Sí	Sí	No	No	No		Sí	Sí	Sí	Sí	Sí	No	No		Sí	Sí	No	No	No	No	No					4	4	5	5			Sí	No	Sí	No	No	Sí	Sí	No	No	No	No	Sí
2021-09-27					No	Sí	No	Sí	Sí	No	No		No	Sí	Sí	Sí	Sí	No	No		Sí	Sí	No	Sí	Sí	No	No				Constantemente con gel, porque a veces no hay agua	3	3	3	3			Sí	Sí	Sí	No	No	Sí	No	No	No	No	No	No
2021-09-28					Sí	Sí	No	Sí	Sí	No	No		Sí	Sí	Sí	Sí	Sí	No	No		Sí	Sí	No	No	Sí	No	No				Realizarlo de manera correcta y periodica	4	5	4	3			No	No	Sí	No	No	No	Sí	No	No	No	No	Sí
2021-09-28					Sí	No	No	No	No	No	No		No	Sí	No	No	No	No	No		No	No	No	Sí	No	No	No				Practicandolo		4	3	1			No	No	No	No	No	No	No	No	No	No	No	Sí
2021-09-28					Sí	Sí	Sí	No	No	No	No		Sí	Sí	Sí	No	No	No	No		Sí	No	Sí	No	No	No	No					3	3	2	4	Con Denisse	Con Denisse	No	No	No	No	No	No	Sí	No	No	No	No	Sí
2021-09-28					Sí	Sí	Sí	Sí	Sí	No	No		Sí	Sí	Sí	Sí	Sí	No	No		Sí	Sí	No	Sí	No	No	No				Practica constante	5	5	5	1			No	Sí	No	No	No	No	No	No	No	No	No	No
2021-09-28					Sí	Sí	Sí	Sí	Sí	No	No		No	Sí	Sí	Sí	Sí	No	No		Sí	No	No	Sí	No	No	No				Lavado de manos constantes	2	3	2	5			No	No	No	Sí	Sí	No	No	No	No	No	No	No
2021-09-29					Sí	Sí	Sí	Sí	Sí	No	No		Sí	Sí	Sí	Sí	Sí	No	No		No	No	No	Sí	Sí	No	No					5	4	4	2			No	No	No	No	No	No	No	No	No	No	No	Sí
2021-09-29					Sí	Sí	Sí	Sí	Sí	No	No		Sí	Sí	Sí	Sí	Sí	No	No		Sí	No	No	Sí	No	No	No				Informándome y actualizándome	4	4	4	5			No	No	No	No	No	No	No	No	No	No	No	Sí
2021-10-02					Sí	Sí	Sí	Sí	Sí	No	No		Sí	Sí	Sí	Sí	Sí	No	No		Sí	Sí	No	Sí	Sí	No	No					4	4	3	1			No	No	Sí	No	No	No	No	No	No	No	No	Sí
2021-10-04					Sí	Sí	No	Sí	Sí	No	No		Sí	Sí	Sí	Sí	Sí	No	No		Sí	No	No	Sí	Sí	No	No				Utilizando contante mente gel a ase de alcohol	5	5	5	1		En el invasivo	No	No	No	Sí	Sí	Sí	No	No	No	No	No	No
2021-10-12					Sí	No	No	No	Sí	No	No		Sí	No	No	No	Sí	No	No		No	No	No	Sí	No	No	No				Lavarme despues de atender a cada paciente para evitar infecciones cruzadas	5	4	4	5		Labado Kirurgico	No	Sí	Sí	Sí	Sí	No	No	No	No	No	No	No
2021-10-13					Sí	No	Sí	Sí	Sí	No	No		Sí	Sí	Sí	Sí	Sí	No	No		No	Sí	No	Sí	Sí	No	No				Practicando el labado de manos constantementes jabón y alcohol en gel.	4	4	4	5	Labado de mano con agua y jabón en gel.	Labado de manos con agua y jabón.	No	No	No	No	No	No	No	No	No	No	No	Sí
2021-10-21			Todas las anteriores. También no tener las manos limpias tanto paciente como personal de salud.		Sí	Sí	Sí	Sí	Sí	No	No		Sí	No	No	Sí	Sí	No	No		No	No	No	Sí	No	No	No				Solicitar o comprar recursos para la higiene de manos. Voy a las clinicas que tienen lavamanos para lavarme las manos.	2	3	5	4			No	No	Sí	No	Sí	No	No	No	No	No	No	No
2021-10-27					Sí	No	No	Sí	No	No	No		Sí	No	No	Sí	No	No	No		Sí	No	No	Sí	No	No	No					5	5	5	1		Al realizar mini cirugías	No	Sí	No	No	No	No	No	No	No	No	No	Sí
2021-10-27					Sí	Sí	Sí	Sí	Sí	No	No		Sí	Sí	Sí	Sí	Sí	No	No		Sí	No	No	No	No	No	No				Realizarlo frecuentemente	5	5	5	5			No	No	No	No	No	No	No	No	No	No	No	Sí
2022-01-14					Sí	Sí	Sí	Sí	Sí	No	No		No	Sí	No	Sí	No	No	No		No	No	No	No	Sí	No	No				Siembre lavarse las manos o desinfección con gel	1	1	1	1			No	No	No	No	No	No	No	No	No	No	No	Sí
2022-01-14				la falta de agua en el servicio y el espacio del servicio no contar con lavamanos	Sí	No	No	No	No	No	No		No	Sí	No	Sí	Sí	No	No		Sí	No	No	No	Sí	No	No				educando a los usuarios, utilizando agua corrida, jabón antibacterial	4	4	4	4		lavado minucioso por que las practicas invasivas comprometen el cuerpo ya sea al introducir alguna pinza	No	No	Sí	No	No	No	No	No	No	No	No	No
2022-01-18					Sí	Sí	Sí	Sí	Sí	No	No		Sí	Sí	Sí	Sí	Sí	No	No		No	No	No	Sí	No	No	No						4		1			No	No	No	No	No	No	No	No	No	No	No	Sí
2022-01-18					Sí	Sí	No	Sí	Sí	No	No		Sí	Sí	Sí	Sí	Sí	No	No		Sí	Sí	No	Sí	Sí	No	No					3	2	3	3			No	No	No	No	No	No	No	No	No	No	No	Sí
2022-01-18					Sí	No	No	No	No	No	No		No	No	No	Sí	No	No	No		No	No	No	No	Sí	No	No				Desinfectando las manos con cada paciente	4	5	5	1			No	No	No	No	No	No	No	No	No	No	No	Sí
[truncated: 97 more columns]
